# Supplementary material for: Involvement of Surface Receptors in the Uptake and Cellular Responses Induced by Cationic Polyamine-Based Carbon Dots in Macrophages
Source: Toxics. 2025 Aug 30;13(9):731. doi: 10.3390/toxics13090731 (PMC12473518; doi:10.3390/toxics13090731)
Supplement: Supplementary file 1 [file toxics-13-00731-s001.zip]

Archive with 1 entries (1 files):
- toxics-3782619-supplementary.pdf
